# Supplementary material for: Combined Target-Immobilized and Library-Immobilized SELEX for Selecting High-Affinity α-Amanitin Aptamers
Source: Toxins (Basel). 2026 Mar 30;18(4):163. doi: 10.3390/toxins18040163 (PMC13120037; doi:10.3390/toxins18040163)
Supplement: Supplementary file 1 [file toxins-18-00163-s001.zip]

Archive with 1 entries (1 files):
- toxins-4147541-supplementary.pdf
